# Supplementary material for: Integration analysis of single-cell and spatial transcriptomics reveal the cellular heterogeneity landscape in glioblastoma and establish a polygenic risk model
Source: Front Oncol. 2023 Jun 15;13:1109037. doi: 10.3389/fonc.2023.1109037 (PMC10308022; doi:10.3389/fonc.2023.1109037)
Supplement: Supplementary file 2 [file Table_1.xlsx]

## Sheet: supplementary table1
Supplementary Table S4.Data source and accession numbers of sequence data used in this study
Data	Data Source	Data Name	Data Description	Accession number of raw sequence data
GBM scRNA-seq data	http://tisch.comp-genomics.org/	Glioma_GSE131928_10X	Single-cell transcriptome of adult human glioblastoma multiforme	GSE131928
GBM stRNA-seq data	http://www.10xgenomics.com/resources/datasets	Parent_Visium_Human_Glioblastoma	Spatial transcriptome of adult human glioblastoma multiforme	Not available
TCGA-GBM	http://portal.gdc.cancer.gov/	TCGA-GBM	Genomics data of adult human glioblastoma multiforme	GSE83130
CGGA	http://www.cgga.org.cn/	mRNAseq_693,mRNAseq_325	Chinese Glioma Genome Atlas	GSA: HRA000071, HRA000073, and HRA000074
Rembrandt	http://gliovis.bioinfo.cnio.es/	Rembrandt	Repository for Molecular Brain Neoplasia data	GSE108476
